# Supplementary material for: The Outcome of Phagocytic Cell Division with Infectious Cargo Depends on Single Phagosome Formation
Source: PLoS One. 2008 Sep 16;3(9):e3219. doi: 10.1371/journal.pone.0003219 (PMC2535564; doi:10.1371/journal.pone.0003219)
Supplement: Data Set S2 — was the java program for calculation of P. (0.01 MB JAVA) [file pone.0003219.s006.txt]

import java.math.*;
import java.util.*;

public class CountProb {
	public static void main (String[] args) {
		//System.out.println("Here we start print a list of all and index, index/ballNumber, index*index/ballNumber");
		int ballNumber = 0;
		
		for(ballNumber=1;ballNumber<=150;ballNumber++)
		{
				int basketOne = 0;
				double sumIndex = 0;
				double allProb = 0;
				double halfProb = 0;
				double otherProb = 0;
				
				for (basketOne=0; basketOne<= ballNumber; basketOne++)
				{
					Factorial myFact = new Factorial();
					BigInteger myFig = myFact.factorial(ballNumber).divide(myFact.factorial(ballNumber-basketOne)).divide(myFact.factorial(basketOne));
					double probability = myFig.doubleValue()/Math.pow(2,ballNumber);
					double index = probability*Math.abs(ballNumber-2*basketOne);
					if (ballNumber == ballNumber/2 + ballNumber/2)
					//0 || basketOne==ballNumber || basketOne==ballNumber/2 || basketOne==ballNumber/2+1)
					{
						//even number
						if(basketOne==ballNumber || basketOne==0)
						{allProb+=probability;}
						else if(basketOne==ballNumber/2)
						{halfProb+=probability;}
						else
						{otherProb+=probability;}

 
					}
					else if (ballNumber == ballNumber/2 + ballNumber/2+1)
					{
						//odd number
		if(basketOne==ballNumber || basketOne==0)
						{allProb+=probability;}
						else
						{otherProb+=probability;}
				
					}
					
				sumIndex += index;
				}
						System.out.println("total particle is "+ballNumber +", all in one cell is "+allProb+", half-half probability is, "+ halfProb+ "   other is, "+ otherProb);
				//System.out.println(ballNumber+ "    ,    "+ sumIndex+"    ,    "+ sumIndex/ballNumber);
		}
	}
}
