# Supplementary material for: The Outcome of Phagocytic Cell Division with Infectious Cargo Depends on Single Phagosome Formation
Source: PLoS One. 2008 Sep 16;3(9):e3219. doi: 10.1371/journal.pone.0003219 (PMC2535564; doi:10.1371/journal.pone.0003219)
Supplement: Data Set S3 — was the java program for factorial calculation. (0.01 MB JAVA) [file pone.0003219.s007.txt]

/*
 * Factorial.java
 *
 * Created on 2008Äê3ÔÂ21ÈÕ, ÏÂÎç 4:37
 *
 * To change this template, choose Tools | Template Manager
 * and open the template in the editor.
 */
import java.math.BigInteger;
import java.util.*;
public class Factorial 
{
    protected static ArrayList table=new ArrayList();
    static
    {
       table.add(BigInteger.valueOf(1));
    }
   
    /** Creates a new instance of factorial */
    public static synchronized BigInteger factorial(int x)
    {
        if(x<0) throw new IllegalArgumentException("x must be non-negative.");
        for(int size=table.size();size<=x;size++)
        {
            BigInteger lastfact=(BigInteger)table.get(size-1);
            BigInteger nextfact=lastfact.multiply(BigInteger.valueOf(size));
            table.add(nextfact);
        }
        return (BigInteger) table.get(x);      
    }   

    public static void main(String[] args)
    {
			//BigInteger CXX = factorial(1000).divide(factorial(500)).divide(factorial(500));
      //      System.out.println(CXX.doubleValue());
      //      System.out.println(CXX.doubleValue()/Math.pow(2,1000));
        		double b=0;
        for(int i=0;i<=50;i++)
        {
						BigInteger CXX = factorial(100).divide(factorial(50+i)).divide(factorial(50-i));
						//System.out.println(CXX.doubleValue());  
        		b += CXX.doubleValue();
						System.out.println(b);
        }
   	}
 
 
     
/*    public static void main(String[] args)
 *   {
 *       for(int i=0;i<=50;i++)
 *       {
 *           System.out.println(i+"!="+factorial(i));
 *       }
 *   }
 */
}
