# Supplementary material for: The Outcome of Phagocytic Cell Division with Infectious Cargo Depends on Single Phagosome Formation
Source: PLoS One. 2008 Sep 16;3(9):e3219. doi: 10.1371/journal.pone.0003219 (PMC2535564; doi:10.1371/journal.pone.0003219)
Supplement: Data Set S5 — was the calculated results of P. (0.03 MB XLS) [file pone.0003219.s009.xls]

## Sheet: Sheet1
Particle number	Outcome I	Outcome IIa	Outcome IIb
1	1	0	0
2	0.5	0.5	0
3	0.25	0	0.75
4	0.125	0.375	0.5
5	0.0625	0	0.9375
6	0.03125	0.3125	0.65625
7	0.015625	0	0.984375
8	0.0078125	0.273438	0.71875
9	0.00390625	0	0.996094
10	0.00195312	0.246094	0.751953
11	0.000977	0	0.999023
12	0.000488	0.225586	0.773926
13	0.000244	0	0.999756
14	0.000122	0.209473	0.790405
15	6.1e-05	0	0.999939
16	3.05e-05	0.196381	0.803589
17	1.53e-05	0	0.999985
18	7.63e-06	0.185471	0.814522
19	3.81e-06	0	0.999996
20	1.91e-06	0.176197	0.823801
21	9.54e-07	0	0.999999
22	4.77e-07	0.168188	0.831811
23	2.38e-07	0	1
24	1.19e-07	0.16118	0.83882
25	5.96e-08	0	1
26	2.98e-08	0.154981	0.845019
27	1.49e-08	0	1
28	7.45e-09	0.149446	0.850554
29	3.73e-09	0	1
30	1.86e-09	0.144464	0.855536
31	9.31e-10	0	1
32	4.66e-10	0.13995	0.86005
33	2.33e-10	0	1
34	1.16e-10	0.135834	0.864166
35	5.82e-11	0	1
36	2.91e-11	0.132061	0.867939
37	1.46e-11	0	1
38	7.28e-12	0.128585	0.871415
39	3.64e-12	0	1
40	1.82e-12	0.125371	0.874629
41	9.09e-13	0	1
42	4.55e-13	0.122386	0.877614
43	2.27e-13	0	1
44	1.14e-13	0.119604	0.880396
45	5.68e-14	0	1
46	2.84e-14	0.117004	0.882996
47	1.42e-14	0	1
48	7.11e-15	0.114567	0.885433
49	3.55e-15	0	1
50	1.78e-15	0.112275	0.887725
51	8.88e-16	0	1
52	4.44e-16	0.110116	0.889884
53	2.22e-16	0	1
54	1.11e-16	0.108077	0.891923
55	5.55e-17	0	1
56	2.78e-17	0.106147	0.893853
57	1.39e-17	0	1
58	6.94e-18	0.104317	0.895683
59	3.47e-18	0	1
60	1.73e-18	0.102578	0.897422
61	8.67e-19	0	1
62	4.34e-19	0.100924	0.899076
63	2.17e-19	0	1
64	1.08e-19	0.0993468	0.900653
65	5.42e-20	0	1
66	2.71e-20	0.0978415	0.902158
67	1.36e-20	0	1
68	6.78e-21	0.0964027	0.903597
69	3.39e-21	0	1
70	1.69e-21	0.0950255	0.904975
71	8.47e-22	0	1
72	4.24e-22	0.0937057	0.906294
73	2.12e-22	0	1
74	1.06e-22	0.0924394	0.907561
75	5.29e-23	0	1
76	2.65e-23	0.0912231	0.908777
77	1.32e-23	0	1
78	6.62e-24	0.0900535	0.909946
79	3.31e-24	0	1
80	1.65e-24	0.0889279	0.911072
81	8.27e-25	0	1
82	4.14e-25	0.0878434	0.912157
83	2.07e-25	0	1
84	1.03e-25	0.0867976	0.913202
85	5.17e-26	0	1
86	2.58e-26	0.0857884	0.914212
87	1.29e-26	0	1
88	6.46e-27	0.0848135	0.915187
89	3.23e-27	0	1
90	1.62e-27	0.0838711	0.916129
91	8.08e-28	0	1
92	4.04e-28	0.0829595	0.917041
93	2.02e-28	0	1
94	1.01e-28	0.0820769	0.917923
95	5.05e-29	0	1
96	2.52e-29	0.081222	0.918778
97	1.26e-29	0	1
98	6.31e-30	0.0803932	0.919607
99	3.16e-30	0	1
100	1.58e-30	0.0795892	0.920411
